# Supplementary material for: Bridged 1,2,4-Trioxolanes: SnCl4—Catalyzed Synthesis and an In Vitro Study against S. mansoni
Source: Molecules. 2023 Jun 22;28(13):4913. doi: 10.3390/molecules28134913 (PMC10343456; doi:10.3390/molecules28134913)
Supplement: Supplementary file 1 [file molecules-28-04913-s001.zip]

Archive with 1 entries (1 files):
- molecules-2265067-supplementary.pdf
